# Supplementary material for: Phosphocatalytic Kinome Activity Profiling of Apoptotic and Ferroptotic Agents in Multiple Myeloma Cells
Source: Int J Mol Sci. 2021 Nov 25;22(23):12731. doi: 10.3390/ijms222312731 (PMC8657914; doi:10.3390/ijms222312731)
Supplement: Supplementary file 1 [file ijms-22-12731-s001.zip]

Archive with 1 entries (1 files):
- ijms-1417519-supplementary.pdf
